# Supplementary material for: Patient cell drug profiling identifies p53-linked vulnerabilities in refractory lymphoid malignancies
Source: NPJ Precis Oncol. 2026 Jul 30;10:298. doi: 10.1038/s41698-026-01630-8 (PMC13424552; doi:10.1038/s41698-026-01630-8)
Supplement: Supplementary file 2 — Supplementary data 1 [file 41698_2026_1630_MOESM2_ESM.xlsx]

## Sheet: Blad1
Drug name	Discovery?	P value	Mean rank of WT-p53	Mean rank of Aberrant-p53	Mean rank diff.	Mann-Whitney U	q value
1-methyl-D-tryptophan	No	0.884158	8.636	8.2	0.4364	26	0.994505
4-hydroxytamoxifen	No	0.201798	8.611	5.5	3.111	12.5	0.591941
8-amino-adenosine	No	0.343434	5.571	7.8	-2.229	11	0.7239
8-chloro-adenosine	No	0.655678	7.6	8.8	-1.2	21	0.877754
A-1155463	No	0.20202	5.286	8.2	-2.914	9	0.591941
A-1210477	No	0.03996	6.3	11.4	-5.1	8	0.409806
A-1331852	No	0.530303	5.857	7.4	-1.543	13	0.805698
A-366	No	0.939061	7.9	8.2	-0.3	24	>0,999999
A-419259	No	0.248737	5.429	8	-2.571	10	0.625692
ABC294640	No	0.142857	4	7	-3	5	0.527116
Abemaciclib	No	0.206466	8.462	12.2	-3.738	19	0.594969
Abexinostat	No	0.197136	6.9	10.2	-3.3	14	0.591941
Abiraterone	No	0.14318	8	11.4	-3.4	18	0.527116
ABT-751	No	0.038961	6.3	11.4	-5.1	8	0.409806
Acalabrutinib	No	0.767899	7.7	8.6	-0.9	22	0.928583
Acitretin	No	0.595705	9.923	8.4	1.523	27	0.856274
Afatinib	No	0.032509	6.909	12	-5.091	10	0.38866
Afuresertib	No	0.002331	5.7	12.6	-6.9	2	0.284132
Aldoxorubicin	No	0.406566	7.286	5.4	1.886	12	0.757231
Alectinib	No	0.13203	10.08	6.4	3.683	17	0.523607
Alisertib	No	0.009211	7.083	13.6	-6.517	7	0.30038
Allopurinol	No	0.256769	10.38	7.2	3.185	21	0.636884
Alpelisib	No	0.054279	6.45	11.1	-4.65	9.5	0.442868
Altiratinib	No	0.529471	7.45	9.1	-1.65	19.5	0.805698
Alvocidib	No	0.129204	6.7	10.6	-3.9	12	0.523607
Amcasertib	No	0.196803	6.9	10.2	-3.3	14	0.591941
AMG-232	No	0.746032	5.9	5.1	0.8	10.5	0.925532
AMG319	No	0.044955	6.4	11.2	-4.8	9	0.42059
AMG-337	No	0.87013	8.2	7.6	0.6	23	0.994505
AMG-925	No	0.77904	6.143	7	-0.8571	15	0.937107
Aminoglutethimide	No	0.806606	9.731	8.9	0.8308	29.5	0.955882
Amsacrine	No	0.64881	9.885	8.5	1.385	27.5	0.877754
Amuvatinib	No	0.612388	7.55	8.9	-1.35	20.5	0.869366
Anagrelide	No	0.441176	9.667	7.4	2.267	22	0.757231
Anastrozole	No	>0,999999	9.692	9	0.6923	30	>0,999999
Apalutamide	No	0.761905	7.7	8.6	-0.9	22	0.925532
Apatinib	No	0.558824	9.417	8	1.417	25	0.833873
APR-246	No	0.433566	6.313	8.1	-1.788	14.5	0.757231
AR-42	No	0.019314	6.1	11.8	-5.7	6	0.343326
Arsenic(III) oxide	No	0.89064	9.385	9.8	-0.4154	31	0.994505
ARV-825	No	0.755051	6.143	7	-0.8571	15	0.925532
Asciminib	No	0.873737	6.286	6.8	-0.5143	16	0.994505
ASP3026	No	0.011988	6	12	-6	5	0.30038
AT 101	No	0.14899	5.143	8.4	-3.257	8	0.540499
AT13148	No	0.220113	6.95	10.1	-3.15	14.5	0.60378
AT-406	No	0.71251	6.625	7.6	-0.975	17	0.912377
AT7519	No	0.43956	7.3	9.4	-2.1	18	0.757231
AT9283	No	0.017316	6.1	11.8	-5.7	6	0.329796
Atorvastatin	No	0.071752	10.42	5.6	4.817	13	0.484352
Auranofin	No	0.20646	6.9	10.2	-3.3	14	0.594969
AVN944	No	0.591409	7.5	9	-1.5	20	0.856274
Axitinib	No	0.023109	7.25	13.2	-5.95	9	0.368484
AZ 3146	No	0.647876	9.115	10.5	-1.385	27.5	0.877754
AZ191	No	0.594073	7.5	9	-1.5	20	0.856274
Azacitidine	No	0.138539	8.308	12.6	-4.292	17	0.527116
AZD0156	No	0.10101	5	8.6	-3.6	7	0.50955
AZD-1080	No	0.133533	6.8	10.4	-3.6	13	0.523607
AZD1152-HQPA	No	0.90223	9.125	8.7	0.425	28.5	>0,999999
AZD1208	No	0.421245	8.7	6.6	2.1	18	0.757231
AZD1480	No	0.493839	7.4	9.2	-1.8	19	0.787194
AZD1775	No	0.420635	4.6	6.4	-1.8	8	0.757231
AZD3759	No	0.220113	7.05	9.9	-2.85	15.5	0.60378
AZD3965	No	0.505495	7.35	9.3	-1.95	18.5	0.790528
AZD4547	No	0.3663	7.3	9.4	-2.1	18	0.748432
AZD-5363	No	0.285714	4.4	6.6	-2.2	7	0.668271
AZD-5438	No	0.43956	7.3	9.4	-2.1	18	0.757231
AZD-6482	No	0.012321	6	12	-6	5	0.30038
AZD6738	No	>0,999999	5.4	5.6	-0.2	12	>0,999999
AZD7545	No	0.481518	7.5	9	-1.5	20	0.785481
AZD7762	No	0.091387	8.154	13	-4.846	15	0.50955
AZD8055	No	0.074259	6.5	11	-4.5	10	0.4889
AZD-8186	No	0.012321	6	12	-6	5	0.30038
Bafetinib	No	0.255744	8.9	6.2	2.7	16	0.636884
Baricitinib	No	0.691309	7.65	8.7	-1.05	21.5	0.894808
BAY 87-2243	No	0.163503	6.8	10.4	-3.6	13	0.551734
BAY-1436032	No	0.962121	6.429	6.6	-0.1714	17	>0,999999
BCI	No	0.972222	6.429	6.6	-0.1714	17	>0,999999
Belinostat	No	0.443044	8.846	11.2	-2.354	24	0.757231
Bentamapimod	No	0.260101	7.571	5	2.571	10	0.641588
Bexarotene	No	0.05042	8.038	13.3	-5.262	13.5	0.442868
BGB-283	No	0.460317	4.7	6.3	-1.6	8.5	0.771944
BGB324	No	0.84127	5.2	5.8	-0.6	11	0.979547
BI 2536	No	0.307026	7.1	9.8	-2.7	16	0.69324
Bicalutamide	No	0.085551	8.154	13	-4.846	15	0.50955
BIIB021	No	0.164502	6.8	10.4	-3.6	13	0.551734
Bimatoprost	No	>0,999999	9.538	9.4	0.1385	32	>0,999999
Binimetinib	No	0.668665	8.4	7.2	1.2	21	0.882637
Birabresib	No	0.567433	7.5	9	-1.5	20	0.838381
Birinapant	No	0.122211	9.3	5.4	3.9	12	0.523607
Bleomycin	No	>0,999999	9.5	9.5	0	32.5	>0,999999
BMS-754807	No	0.952714	8.1	7.8	0.3	24	>0,999999
BMS-777607	No	0.413253	8.7	6.6	2.1	18	0.757231
BMS863233	No	0.232101	7	10	-3	15	0.612747
BMS-911543	No	0.098485	5.071	8.5	-3.429	7.5	0.50955
Bortezomib	No	0.79155	9.269	10.1	-0.8308	29.5	0.944033
Bosutinib	No	0.028617	6.773	12.3	-5.527	8.5	0.372219
BRD7116	No	0.542929	7.143	5.6	1.543	13	0.822538
Brigatinib	No	0.238636	5.429	8	-2.571	10	0.616416
Brivanib	No	0.104809	8.385	12.4	-4.015	18	0.50955
Bryostatin 1	No	0.39899	5.714	7.6	-1.886	12	0.757231
Buparlisib	No	0.027639	6.2	11.6	-5.4	7	0.368484
BX-912	No	0.012654	6	12	-6	5	0.30038
C646	No	0.909091	6.357	6.7	-0.3429	16.5	>0,999999
Cabazitaxel	No	0.717087	9.192	10.3	-1.108	28.5	0.912377
Cabozantinib	No	0.085201	8.308	12.6	-4.292	17	0.50955
Canertinib	No	0.427288	8.846	11.2	-2.354	24	0.757231
Capecitabine	No	0.496732	10.08	8	2.077	25	0.788385
Capmatinib	No	0.475191	7.4	9.2	-1.8	19	0.785481
Carboplatin	No	0.277544	8.654	11.7	-3.046	21.5	0.65837
Carfilzomib	No	0.502801	10.08	8	2.077	25	0.788629
CC-115	No	0.026973	6.2	11.6	-5.4	7	0.368484
CC122	No	>0,999999	5	6	-1	10	>0,999999
CC-223	No	0.617716	6.5	7.8	-1.3	16	0.869366
CCT196969	No	0.296037	7.1	9.8	-2.7	16	0.680477
Cediranib	No	0.660027	8.136	9.3	-1.164	23.5	0.877754
Celecoxib	No	0.057854	10.33	5.8	4.533	14	0.442868
CEP-32496	No	0.076923	6.9	10.2	-3.3	14	0.491429
CEP-37440	No	0.010101	4.286	9.6	-5.314	2	0.30038
Cerdulatinib	No	0.127206	6.7	10.6	-3.9	12	0.523607
Ceritinib	No	0.959276	8.917	9.2	-0.2833	29	>0,999999
Chloroquine	No	0.30969	7.1	9.8	-2.7	16	0.69324
Cilengitide	No	0.61039	8.45	7.1	1.35	20.5	0.869366
Cisplatin	No	0.143324	8.308	12.6	-4.292	17	0.527116
Cladribine	No	0.199346	8.462	12.2	-3.738	19	0.591941
Clofarabine	No	0.647993	9.115	10.5	-1.385	27.5	0.877754
Clomifene	No	0.525183	7.955	9.7	-1.745	21.5	0.805698
Cobimetinib	No	0.054622	7.542	12.5	-4.958	12.5	0.442868
Copanlisib	No	0.102564	6.65	10.7	-4.05	11.5	0.50955
CPI-0610	No	0.044955	6.4	11.2	-4.8	9	0.42059
CPI-360	No	>0,999999	7.8	8.4	-0.6	23	>0,999999
CPI-613	No	0.83683	7.125	6.8	0.325	19	0.976509
Crenolanib	No	0.197136	6.9	10.2	-3.3	14	0.591941
Crizotinib	No	0.932127	9.125	8.7	0.425	28.5	>0,999999
CUDC-305	No	0.030303	4.571	9.2	-4.629	4	0.384762
CUDC-907	No	0.422244	7.3	9.4	-2.1	18	0.757231
Cytarabine	No	0.355311	8.8	6.4	2.4	17	0.743757
Cytarabine/Idarubicin	No	0.797203	7.778	7	0.7778	20	0.946843
Dabrafenib	No	>0,999999	9	9	0	30	>0,999999
Dacomitinib	No	0.05042	8.038	13.3	-5.262	13.5	0.442868
Dactinomycin	No	0.075397	8.077	13.2	-5.123	14	0.490337
Dactolisib	No	0.294372	7.1	9.8	-2.7	16	0.680477
Danusertib	No	0.440559	7.35	9.3	-1.95	18.5	0.757231
Daporinad	No	0.078588	6.55	10.9	-4.35	10.5	0.493052
Darapladib	No	0.361638	8.8	6.4	2.4	17	0.74593
Dasatinib	No	0.000323	6.583	14.8	-8.217	1	0.162784
Daunorubicin	No	>0,999999	9.462	9.6	-0.1385	32	>0,999999
dBET1	No	0.718434	6.857	6	0.8571	15	0.912377
Decernotinib	No	0.482143	8.923	11	-2.077	25	0.785481
Decitabine	No	0.130952	8.346	12.5	-4.154	17.5	0.523607
Deferoxamine	No	0.39951	8.846	11.2	-2.354	24	0.757231
DEL-22379	No	0.422244	7.3	9.4	-2.1	18	0.757231
Dexamethasone	No	0.088585	8.154	13	-4.846	15	0.50955
Digoxin	No	0.680403	8.136	9.3	-1.164	23.5	0.886829
Dinaciclib	No	0.173436	8.385	12.4	-4.015	18	0.578062
Disulfiram(+CuCl2)	No	0.412698	4	5.8	-1.8	6	0.757231
Docetaxel	No	0.941643	9.423	9.7	-0.2769	31.5	>0,999999
Doramapimod	No	0.572428	7.55	8.9	-1.35	20.5	0.838381
Dovitinib	No	0.851972	9.167	8.6	0.5667	28	0.987694
Doxorubicin	No	0.392507	8.808	11.3	-2.492	23.5	0.757231
Duvelisib	No	0.186508	8.462	12.2	-3.738	19	0.587993
E7820	No	0.513889	5.857	7.4	-1.543	13	0.796647
Eltanexor	No	0.953047	7.9	8.2	-0.3	24	>0,999999
Enasidenib	No	0.186813	6.9	10.2	-3.3	14	0.587993
Encorafenib	No	0.681818	6.857	6	0.8571	15	0.886829
ENMD-2076	No	0.058941	6.45	11.1	-4.65	9.5	0.442868
Ensartinib	No	0.617647	9.077	10.6	-1.523	27	0.869366
Entinostat	No	0.572761	7.5	9	-1.5	20	0.838381
Entospletinib	No	0.595072	7.55	8.9	-1.35	20.5	0.856274
Entrectinib	No	0.761572	8.3	7.4	0.9	22	0.925532
Enzalutamide	No	0.059793	7.5	12.6	-5.1	12	0.442868
Enzastaurin	No	0.130575	10.08	6.4	3.683	17	0.523607
Epacadostat	No	0.310689	7.2	9.6	-2.4	17	0.69324
Epirubicin	No	0.334617	10.31	7.4	2.908	22	0.713779
EPZ015666	No	0.00333	5.95	12.1	-6.15	4.5	0.295971
EPZ031686	No	>0,999999	8.1	7.8	0.3	24	>0,999999
EPZ-5687	No	0.310606	5.571	7.8	-2.229	11	0.69324
Erastin	No	0.010656	6.2	11.6	-5.4	7	0.30038
Erdafitinib	No	0.228438	7	10	-3	15	0.609108
Eribulin	No	0.094538	8.154	13	-4.846	15	0.50955
Erlotinib	No	0.695701	8.667	9.8	-1.133	26	0.898314
Etoposide	No	0.375817	8.769	11.4	-2.631	23	0.753442
Everolimus	No	0.718137	9.808	8.7	1.108	28.5	0.912377
Exemestane	No	0.099386	7.667	12.2	-4.533	14	0.50955
Fedratinib	No	0.164502	6.8	10.4	-3.6	13	0.551734
Filanesib	No	0.636364	6	7.2	-1.2	14	0.875853
Filgotinib	No	0.512488	7.4	9.2	-1.8	19	0.796647
Finasteride	No	0.059308	7.667	12.2	-4.533	14	0.442868
Fingolimod	No	0.081286	10.42	5.6	4.817	13	0.504051
Floxuridine	No	0.140056	8.385	12.4	-4.015	18	0.527116
Fludarabine	No	0.485528	10.08	8	2.077	25	0.785481
Fluorouracil	No	0.729342	9.231	10.2	-0.9692	29	0.917319
Flutamide	No	0.855311	8.364	8.8	-0.4364	26	0.989415
Foretinib	No	0.0007	7.231	15.4	-8.169	3	0.162784
Fostamatinib	No	0.164332	8.423	12.3	-3.877	18.5	0.551734
FRAX486	No	0.211788	6.95	10.1	-3.15	14.5	0.600758
Fulvestrant	No	0.315611	8.292	10.7	-2.408	21.5	0.698272
Galiellalactone	No	0.621212	6	7.2	-1.2	14	0.869366
Galunisertib	No	0.76024	8.3	7.4	0.9	22	0.925532
Gandotinib	No	0.196803	6.9	10.2	-3.3	14	0.591941
Ganetespib	No	0.097902	6.6	10.8	-4.2	11	0.50955
GDC-0084	No	0.06216	5.375	9.6	-4.225	7	0.447956
GDC-0623	No	0.417915	7.3	9.4	-2.1	18	0.757231
GDC-0853	No	0.416667	5.857	7.4	-1.543	13	0.757231
GDC-0919	No	0.72028	8.25	7.5	0.75	22.5	0.912377
Gedatolisib	No	0.261072	7.05	9.9	-2.85	15.5	0.641588
Gefitinib	No	0.285068	8.125	11.1	-2.975	19.5	0.668271
Gemcitabine	No	0.501867	8.923	11	-2.077	25	0.788629
Gilteritinib	No	0.13247	8.308	12.6	-4.292	17	0.523607
Givinostat	No	0.037629	6.3	11.4	-5.1	8	0.409806
Glasdegib	No	0.761905	7.7	8.6	-0.9	22	0.925532
Glesatinib	No	0.655345	8.4	7.2	1.2	21	0.877754
GNE-0877	No	0.835165	7.9	8.2	-0.3	24	0.976509
GNE-7915	No	0.572428	7.55	8.9	-1.35	20.5	0.838381
Golvatinib	No	0.083916	9.35	5.3	4.05	11.5	0.50955
Goserelin	No	0.213352	10.5	6.9	3.6	19.5	0.601991
GSK-1070916	No	0.81352	7.8	8.4	-0.6	23	0.961938
GSK2256098	No	0.626041	8.4	7.2	1.2	21	0.869414
GSK-2334470	No	0.231102	7	10	-3	15	0.612747
GSK2636771	No	0.494505	7.4	9.2	-1.8	19	0.787194
GSK2656157	No	0.152514	6.8	10.4	-3.6	13	0.545857
GSK269962	No	0.357323	5.643	7.7	-2.057	11.5	0.744349
GSK2801	No	0.288378	8.9	6.2	2.7	16	0.671556
GSK2830371	No	0.516817	7.45	9.1	-1.65	19.5	0.798864
GSK2879552	No	>0,999999	8	8	0	25	>0,999999
GSK343	No	>0,999999	6.429	6.6	-0.1714	17	>0,999999
GSK-461364	No	0.105561	6.65	10.7	-4.05	11.5	0.50955
GSK650394	No	0.677656	7.65	8.7	-1.05	21.5	0.886829
GSK-690693	No	0.055278	6.6	10.8	-4.2	11	0.442868
GSK923295	No	0.090909	6.6	10.8	-4.2	11	0.50955
GSK-J4	No	0.246087	7	10	-3	15	0.621959
Hydroxyfasudil	No	0.683581	8.667	9.8	-1.133	26	0.886959
Hydroxyurea	No	0.862628	9.346	9.9	-0.5538	30.5	0.993569
I-BET151	No	0.789877	8.25	7.5	0.75	22.5	0.944033
Ibrutinib	No	0.061248	7.667	12.2	-4.533	14	0.447426
Icotinib	No	0.78022	8.3	7.4	0.9	22	0.937107
Idarubicin	No	0.32528	10.31	7.4	2.908	22	0.702289
Idasanutlin	No	0.051282	9.6	4.8	4.8	9	0.442868
Idelalisib	No	0.000916	6.182	13.6	-7.418	2	0.162784
Imatinib	No	0.872818	8.833	9.4	-0.5667	28	0.994505
Imiquimod	No	>0,999999	9.692	9	0.6923	30	>0,999999
Indibulin	No	0.016317	6.1	11.8	-5.7	6	0.322279
Infigratinib	No	0.3663	8.7	6.6	2.1	18	0.748432
IOX-1	No	0.715909	6.143	7	-0.8571	15	0.912377
IOX-2	No	0.222222	5.571	7.8	-2.229	11	0.604626
Ipatasertib	No	0.826174	8.15	7.7	0.45	23.5	0.972587
Itraconazole	No	0.485294	8.417	10.4	-1.983	23	0.785481
Ivosidenib	No	0.615385	8.4	7.2	1.2	21	0.869366
Ixabepilone	No	0.240426	7	10	-3	15	0.616416
Ixazomib	No	0.940826	9.423	9.7	-0.2769	31.5	>0,999999
JPH203	No	>0,999999	8.25	7.5	0.75	22.5	>0,999999
JQ1	No	0.951382	7.9	8.2	-0.3	24	>0,999999
KD025	No	0.178488	6.9	10.2	-3.3	14	0.57854
KU-60019	No	0.051615	6.4	11.2	-4.8	9	0.442868
Lapatinib	No	0.445971	7.955	9.7	-1.745	21.5	0.757412
Larotrectinib	No	0.133533	6.8	10.4	-3.6	13	0.523607
Lasofoxifene	No	0.449257	8.375	10.5	-2.125	22.5	0.76057
Lenalidomide	No	0.785481	9.269	10.1	-0.8308	29.5	0.941306
Lenvatinib	No	0.547511	9.5	7.8	1.7	24	0.82713
Letrozole	No	0.274043	8.654	11.7	-3.046	21.5	0.65837
Linifanib	No	0.738095	9.231	10.2	-0.9692	29	0.925532
Linsitinib	No	0.116883	9.25	5.5	3.75	12.5	0.523607
Litronesib	No	0.27904	5.5	7.9	-2.4	10.5	0.658437
Lomeguatrib	No	0.10989	9.3	5.4	3.9	12	0.512673
Lonafarnib	No	0.370962	7.2	9.6	-2.4	17	0.749344
Losmapimod	No	0.989262	9.538	9.4	0.1385	32	>0,999999
Lovastatin	No	0.554716	9	7.4	1.6	22	0.830952
Lucitanib	No	0.873737	6.286	6.8	-0.5143	16	0.994505
Luminespib	No	0.296037	7.1	9.8	-2.7	16	0.680477
LY-2584702	No	0.623377	8.4	7.2	1.2	21	0.869366
LY-2874455	No	0.252747	7	10	-3	15	0.632794
LY3009120	No	0.121878	6.7	10.6	-3.9	12	0.523607
LY3023414	No	0.027639	6.2	11.6	-5.4	7	0.368484
Marimastat	No	0.830503	7.8	8.4	-0.6	23	0.973694
Masitinib	No	0.063416	7	11.8	-4.8	11	0.450911
Megestrol acetate	No	0.384615	7.773	10.1	-2.327	19.5	0.757231
Mepacrine	No	0.207516	8.462	12.2	-3.738	19	0.594969
Mercaptopurine	No	0.396592	8.808	11.3	-2.492	23.5	0.757231
Merestinib	No	0.845488	7.85	8.3	-0.45	23.5	0.982313
Metformin	No	0.486461	8.885	11.1	-2.215	24.5	0.785481
Methotrexate	No	0.489011	8.458	10.3	-1.842	23.5	0.785481
Methylprednisolone	No	0.329949	8.692	11.6	-2.908	22	0.706647
Midostaurin	No	0.239657	8.042	11.3	-3.258	18.5	0.616416
Milciclib	No	0.037296	6.3	11.4	-5.1	8	0.409806
Miltefosine	No	0.421578	7.3	9.4	-2.1	18	0.757231
Mitomycin C	No	0.39134	8.808	11.3	-2.492	23.5	0.757231
Mitotane	No	0.944678	9.577	9.3	0.2769	31.5	>0,999999
Mitoxantrone	No	0.702264	9.846	8.6	1.246	28	0.904598
Mivebresib	No	0.575092	7.5	9	-1.5	20	0.838381
MK-0752	No	>0,999999	8	8	0	25	>0,999999
MK-2206	No	0.657676	8.4	7.2	1.2	21	0.877754
MK-8745	No	0.467865	7.4	9.2	-1.8	19	0.781363
MK-8776	No	0.179154	6.9	10.2	-3.3	14	0.57854
ML323	No	0.070596	6.55	10.9	-4.35	10.5	0.484352
ML390	No	0.572761	7.5	9	-1.5	20	0.838381
Mocetinostat	No	0.20646	6.9	10.2	-3.3	14	0.594969
Molibresib	No	0.436563	7.3	9.4	-2.1	18	0.757231
Momelotinib	No	0.793067	9.269	10.1	-0.8308	29.5	0.944033
Motesanib	No	0.174825	6.9	10.2	-3.3	14	0.57854
Motolimod	No	0.110556	6.75	10.5	-3.75	12.5	0.512673
MST-312	No	0.409091	7.286	5.4	1.886	12	0.757231
Mubritinib	No	0.307026	7.1	9.8	-2.7	16	0.69324
Napabucasin	No	0.135864	6.75	10.5	-3.75	12.5	0.527116
Navitoclax	No	0.091036	8.154	13	-4.846	15	0.50955
Necrostatin 2	No	0.478535	5.857	7.4	-1.543	13	0.785481
Neflamapimod	No	0.750583	7.7	8.6	-0.9	22	0.925532
Nelarabine	No	0.743581	9.231	10.2	-0.9692	29	0.925532
Neratinib	No	0.19923	8.462	12.2	-3.738	19	0.591941
Nilotinib	No	0.508929	8.091	9.4	-1.309	23	0.793571
Nilutamide	No	0.777796	9.25	8.4	0.85	27	0.937107
Nintedanib	No	0.077408	7.583	12.4	-4.817	13	0.491429
Niraparib	No	0.226107	7	10	-3	15	0.609108
NMS-873	No	0.953047	7.9	8.2	-0.3	24	>0,999999
NVP-AEW541	No	0.020202	4.5	9.3	-4.8	3.5	0.347527
NVP-BGT226	No	0.002664	5.7	12.6	-6.9	2	0.284132
NVP-BHG712	No	0.488178	7.4	9.2	-1.8	19	0.785481
NVP-CGM097	No	0.21645	9.05	5.9	3.15	14.5	0.60378
NVP-LCL161	No	0.431818	7.286	5.4	1.886	12	0.757231
NVP-LGK974	No	0.011988	9.9	4.2	5.7	6	0.30038
NVP-RAF265	No	0.102231	6.75	10.5	-3.75	12.5	0.50955
NVP-SHP099	No	0.313353	7.15	9.7	-2.55	16.5	0.696271
ODM-201	No	0.904762	5.7	5.3	0.4	11.5	>0,999999
Olaparib	No	0.644841	9.115	10.5	-1.385	27.5	0.877754
Olmutinib	No	0.006993	6.15	11.7	-5.55	6.5	0.30038
Omacetaxine	No	0.633053	9.077	10.6	-1.523	27	0.874597
Omaveloxolone	No	0.242424	7	10	-3	15	0.618565
Omipalisib	No	0.025974	6.2	11.6	-5.4	7	0.368484
Onalespib	No	0.050283	6.4	11.2	-4.8	9	0.442868
ONX-0914	No	0.638889	6	7.2	-1.2	14	0.875853
Oprozomib	No	0.882451	7.85	8.3	-0.45	23.5	0.994505
Orteronel	No	0.761905	8.3	7.4	0.9	22	0.925532
Osimertinib	No	0.377289	9.273	6.8	2.473	19	0.753561
OSU-03012	No	0.624376	7.6	8.8	-1.2	21	0.869366
OTS167	No	0.638889	6	7.2	-1.2	14	0.875853
OTS-964	No	0.859141	8.2	7.6	0.6	23	0.991694
Oxaliplatin	No	0.30969	7.1	9.8	-2.7	16	0.69324
PAC-1	No	0.677656	7.65	8.7	-1.05	21.5	0.886829
Paclitaxel	No	0.277428	8.615	11.8	-3.185	21	0.65837
Pacritinib	No	0.100023	8.192	12.9	-4.708	15.5	0.50955
Palbociclib	No	0.23976	7	10	-3	15	0.616416
Palomid-529	No	0.104562	6.7	10.6	-3.9	12	0.50955
Panobinostat	No	0.398693	8.808	11.3	-2.492	23.5	0.757231
Pazopanib	No	0.196429	7.5	10.7	-3.2	16.5	0.591941
PCI-34051	No	0.87013	8.2	7.6	0.6	23	0.994505
PD0325901	No	0.750583	7.7	8.6	-0.9	22	0.925532
Peficitinb	No	0.362278	8.769	11.4	-2.631	23	0.74593
Pemetrexed	No	0.659008	7.6	8.8	-1.2	21	0.877754
Pentostatin	No	0.91585	9.615	9.2	0.4154	31	>0,999999
Perifosine	No	0.06993	6.6	10.8	-4.2	11	0.484352
Pevonedistat	No	0.431818	5.714	7.6	-1.886	12	0.757231
Pexidartinib	No	0.015289	7.885	13.7	-5.815	11.5	0.313598
PF-00477736	No	0.156843	6.8	10.4	-3.6	13	0.551734
PF-00562271	No	0.23976	7	10	-3	15	0.616416
PF-03758309	No	0.121878	6.7	10.6	-3.9	12	0.523607
PF-04708671	No	0.453546	8.65	6.7	1.95	18.5	0.765403
PF-06463922	No	0.071429	3.7	7.3	-3.6	3.5	0.484352
PF06650833	No	0.414141	5.714	7.6	-1.886	12	0.757231
PF-3845	No	0.429903	7.3	9.4	-2.1	18	0.757231
PF-4800567	No	0.728535	6.143	7	-0.8571	15	0.917319
PF-670462	No	0.987374	6.571	6.4	0.1714	17	>0,999999
PFI-1	No	0.384948	7.25	9.5	-2.25	17.5	0.757231
PH-797804	No	0.89011	8.2	7.6	0.6	23	0.994505
PHA 408	No	0.343434	7.429	5.2	2.229	11	0.7239
Pictilisib	No	0.025327	7.769	14	-6.231	10	0.368484
Pilocarpine	No	0.36086	8.25	10.8	-2.55	21	0.74593
PIM-447	No	0.41181	6.25	8.2	-1.95	14	0.757231
Pinometostat	No	0.761905	7.7	8.6	-0.9	22	0.925532
Pirfenidone	No	0.575163	9.885	8.5	1.385	27.5	0.838381
Pixantrone	No	0.551937	10	8.2	1.8	26	0.82982
Plerixafor	No	0.220779	7.1	9.8	-2.7	16	0.60378
Plicamycin	No	0.116713	8.269	12.7	-4.431	16.5	0.523607
Pomalidomide	No	>0,999999	9.462	9.6	-0.1385	32	>0,999999
Ponatinib	No	0.043417	7.923	13.6	-5.677	12	0.42059
Poziotinib	No	0.761905	7.7	8.6	-0.9	22	0.925532
Pracinostat	No	0.03996	6.3	11.4	-5.1	8	0.409806
Pravastatin	No	0.100607	8.269	12.7	-4.431	16.5	0.50955
Prednisolone	No	0.058824	8	13.4	-5.4	13	0.442868
Prexasertib	No	0.211788	6.95	10.1	-3.15	14.5	0.600758
PS-1145	No	0.621212	6	7.2	-1.2	14	0.869366
PTC-209	No	0.010989	6	12	-6	5	0.30038
Quisinostat	No	0.443044	8.846	11.2	-2.354	24	0.757231
Quizartinib	No	0.82458	9.692	9	0.6923	30	0.972587
Rabusertib	No	0.097902	6.8	10.4	-3.6	13	0.50955
Radotinib	No	0.767899	8.3	7.4	0.9	22	0.928583
Ralimetinib	No	0.628788	6	7.2	-1.2	14	0.870961
Raloxifene	No	0.980859	9.538	9.4	0.1385	32	>0,999999
Raltitrexed	No	0.944911	9.577	9.3	0.2769	31.5	>0,999999
Ravoxertinib	No	0.414141	5.714	7.6	-1.886	12	0.757231
Regorafenib	No	0.36991	9.75	7.2	2.55	21	0.749344
Resatorvid	No	0.142677	5.286	8.2	-2.914	9	0.527116
Resiquimod	No	0.130869	6.9	10.2	-3.3	14	0.523607
Resminostat	No	0.007659	5.9	12.2	-6.3	4	0.30038
RGFP966	No	0.941725	7.9	8.2	-0.3	24	>0,999999
Ribociclib	No	0.830766	9.308	10	-0.6923	30	0.973694
Ridaforolimus	No	0.120546	6.7	10.6	-3.9	12	0.523607
Rigosertib	No	0.03996	6.3	11.4	-5.1	8	0.409806
Ripasudil	No	0.14318	7.917	11.6	-3.683	17	0.527116
RO5126766	No	0.880453	8.15	7.7	0.45	23.5	0.994505
Rociletinib	No	0.032796	7.846	13.8	-5.954	11	0.38866
Rocilinostat	No	0.156843	6.8	10.4	-3.6	13	0.551734
Romidepsin	No	0.443044	8.846	11.2	-2.354	24	0.757231
Roxadustat	No	0.013653	6.35	11.3	-4.95	8.5	0.30337
RSL3	No	0.891414	6.357	6.7	-0.3429	16.5	0.994505
Ruboxistaurin	No	0.646089	9.417	8	1.417	25	0.877754
Rucaparib	No	0.322946	10.31	7.4	2.908	22	0.702289
Ruxolitinib	No	0.424837	8.846	11.2	-2.354	24	0.757231
S-63845	No	0.43956	7.3	9.4	-2.1	18	0.757231
Sabutoclax	No	0.14899	5.143	8.4	-3.257	8	0.540499
Salinomycin	No	0.019231	6.636	12.6	-5.964	7	0.343326
Sapanisertib	No	0.129204	6.7	10.6	-3.9	12	0.523607
Sapitinib	No	0.67033	7.65	8.7	-1.05	21.5	0.88265
SAR405838	No	0.324009	7.15	9.7	-2.55	16.5	0.702289
Saracatinib	No	0.025372	7.25	13.2	-5.95	9	0.368484
Saridegib	No	0.318182	5.571	7.8	-2.229	11	0.698272
SB 743921	No	0.413586	7.3	9.4	-2.1	18	0.757231
SCH772984	No	0.265152	5.429	8	-2.571	10	0.645662
Seliciclib	No	0.152514	6.8	10.4	-3.6	13	0.545857
Selinexor	No	>0,999999	8	8	0	25	>0,999999
Selonsertib	No	0.160839	6.9	10.2	-3.3	14	0.551734
Selumetinib	No	0.201923	7.455	10.8	-3.345	16	0.591941
Senexin B	No	0.265152	5.429	8	-2.571	10	0.645662
Sepantronium bromide	No	0.09324	5.5	9.4	-3.9	8	0.50955
Serabelisib	No	0.005994	5.9	12.2	-6.3	4	0.30038
SGC0946	No	0.110556	6.7	10.6	-3.9	12	0.512673
SGC-CBP30	No	0.654679	7.6	8.8	-1.2	21	0.877754
SGI-1776	No	0.218115	6.95	10.1	-3.15	14.5	0.60378
SH-4-54	No	0.678655	8.4	7.2	1.2	21	0.886829
Silmitasertib	No	>0,999999	8	8	0	25	>0,999999
Simvastatin	No	0.380037	9.227	6.9	2.327	19.5	0.756216
Sirolimus	No	0.912465	9.385	9.8	-0.4154	31	>0,999999
Sitravatinib	No	0.487845	8.6	6.8	1.8	19	0.785481
SN-38	No	0.719538	9.192	10.3	-1.108	28.5	0.912377
SNS-032	No	0.355644	7.2	9.6	-2.4	17	0.743757
Sonidegib	No	0.158209	7.917	11.6	-3.683	17	0.551734
Sonolisib	No	0.126263	5.143	8.4	-3.257	8	0.523607
Sorafenib	No	0.660027	8.818	7.8	1.018	24	0.877754
Sotrastaurin	No	0.317016	7.15	9.7	-2.55	16.5	0.698272
Spebrutinib	No	0.041292	6.35	11.3	-4.95	8.5	0.415476
StemRegenin 1	No	0.468864	8.6	6.8	1.8	19	0.781363
Sunitinib	No	0.399393	8.846	11.2	-2.354	24	0.757231
Tacedinaline	No	0.916084	8.1	7.8	0.3	24	>0,999999
Tacrolimus	No	0.187442	8.462	12.2	-3.738	19	0.587993
TAK-285	No	>0,999999	8	8	0	25	>0,999999
TAK-530	No	0.500389	7.625	6	1.625	15	0.788629
TAK-901	No	0.092241	6.6	10.8	-4.2	11	0.50955
Taladegib	No	>0,999999	8	8	0	25	>0,999999
Talazoparib	No	0.724747	6.857	6	0.8571	15	0.915861
Talmapimod	No	0.106061	7.714	4.8	2.914	9	0.50955
Tamatinib	No	0.092172	5.071	8.5	-3.429	7.5	0.50955
Tamoxifen	No	0.159987	7.833	11.8	-3.967	16	0.551734
Tandutinib	No	>0,999999	8	8	0	25	>0,999999
Tanzisertib	No	0.10989	9.3	5.4	3.9	12	0.512673
Tarenflurbil	No	0.412879	7.286	5.4	1.886	12	0.757231
Taselisib	No	0.012955	7.615	14.4	-6.785	8	0.30038
Tasquinimod	No	0.481518	8.5	7	1.5	20	0.785481
Tazemetostat	No	>0,999999	6.429	6.6	-0.1714	17	>0,999999
Telatinib	No	0.761905	7.7	8.6	-0.9	22	0.925532
Temozolomide	No	0.578782	9.962	8.3	1.662	26.5	0.841015
Temsirolimus	No	0.575397	9.962	8.3	1.662	26.5	0.838381
Teniposide	No	0.042484	10.85	6	4.846	15	0.41955
Tepotinib	No	0.227772	7	10	-3	15	0.609108
Tesevatinib	No	0.487845	7.4	9.2	-1.8	19	0.785481
TEW-7197	No	0.186869	5.429	8	-2.571	10	0.587993
TG100-115	No	0.023643	6.2	11.6	-5.4	7	0.368484
TGR-1202	No	0.5	4.8	6.2	-1.4	9	0.788629
TGX-221	No	0.007992	6	12	-6	5	0.30038
TH588	No	0.88012	7.85	8.3	-0.45	23.5	0.994505
Thalidomide	No	0.343371	10.23	7.6	2.631	23	0.7239
Thioguanine	No	0.373833	8.769	11.4	-2.631	23	0.752293
THZ2	No	>0,999999	6.571	6.4	0.1714	17	>0,999999
TIC10	No	0.888889	5.3	5.7	-0.4	11.5	0.994505
Tideglusib	No	0.115551	9.25	5.5	3.75	12.5	0.523607
Tipifarnib	No	0.933067	8.1	7.8	0.3	24	>0,999999
Tirabrutinib	No	0.160839	6.9	10.2	-3.3	14	0.551734
Tivantinib	No	0.369297	7.25	9.5	-2.25	17.5	0.749344
Tivozanib	No	0.031997	7.458	12.7	-5.242	11.5	0.38866
Tofacitinib	No	0.302638	8.692	11.6	-2.908	22	0.692664
Topotecan	No	0.552404	9	10.8	-1.8	26	0.82982
Toremifene	No	0.036037	7.333	13	-5.667	10	0.409806
Tosedostat	No	>0,999999	6.571	6.4	0.1714	17	>0,999999
Tozasertib	No	0.057942	6.5	11	-4.5	10	0.442868
TRAM-34	No	0.974747	6.571	6.4	0.1714	17	>0,999999
Trametinib	No	0.058985	7.5	12.6	-5.1	12	0.442868
Tretinoin	No	0.180089	8.5	12.1	-3.6	19.5	0.57854
Triapine	No	0.493173	8.6	6.8	1.8	19	0.787194
Triciribine	No	0.007992	5.9	12.2	-6.3	4	0.30038
Trifluridine	No	0.22619	10.46	7	3.462	20	0.609108
Tubacin	No	0.444444	5.786	7.5	-1.714	12.5	0.757231
Tubastatin A	No	0.440226	7.35	9.3	-1.95	18.5	0.757231
Tucatinib	No	0.411255	8.7	6.6	2.1	18	0.757231
Tucidinostat	No	0.197136	6.9	10.2	-3.3	14	0.591941
UCN-01	No	0.267677	5.429	8	-2.571	10	0.648848
Ulixertinib	No	0.529471	7.45	9.1	-1.65	19.5	0.805698
UM729	No	0.116883	9.25	5.5	3.75	12.5	0.523607
UNC0638	No	0.413253	7.3	9.4	-2.1	18	0.757231
UNC0642	No	0.320378	8.692	11.6	-2.908	22	0.70021
UNC1215	No	0.52381	8.5	7	1.5	20	0.805698
UNC2881	No	0.615385	8.4	7.2	1.2	21	0.869366
Upadacitinib	No	0.274393	8.615	11.8	-3.185	21	0.65837
Uprosertib	No	0.024975	6.2	11.6	-5.4	7	0.368484
URB597	No	0.196803	7	10	-3	15	0.591941
Valproic acid	No	0.277778	9	10.8	-1.8	26	0.65837
Valrubicin	No	0.884782	7.85	8.3	-0.45	23.5	0.994505
Vandetanib	No	0.559793	8.5	10.2	-1.7	24	0.833873
Varespladib	No	0.668665	8.4	7.2	1.2	21	0.882637
Varlitinib	No	0.014985	9.7	4.6	5.1	8	0.313598
Vatalanib	No	>0,999999	9	9	0	30	>0,999999
VE-821	No	0.957043	7.9	8.2	-0.3	24	>0,999999
Veliparib	No	0.179154	6.9	10.2	-3.3	14	0.57854
Vemurafenib	No	0.129767	7.833	11.8	-3.967	16	0.523607
Venetoclax	No	0.096289	8.192	12.9	-4.708	15.5	0.50955
VER 155008	No	0.527806	8.55	6.9	1.65	19.5	0.805698
Verdinexor	No	0.43956	8.7	6.6	2.1	18	0.757231
Vesatolimod	No	0.010101	4.286	9.6	-5.314	2	0.30038
VGX-1027	No	0.133533	6.8	10.4	-3.6	13	0.523607
Vidofludimus	No	0.624376	7.6	8.8	-1.2	21	0.869366
Vinblastine	No	0.329949	8.692	11.6	-2.908	22	0.706647
Vincristine	No	0.138189	8.308	12.6	-4.292	17	0.527116
Vinflunine	No	0.238428	7	10	-3	15	0.616416
Vinorelbine	No	0.246032	8.538	12	-3.462	20	0.621959
Vismodegib	No	0.614092	8.583	10	-1.417	25	0.869366
Vistusertib	No	0.074259	6.5	11	-4.5	10	0.4889
VLX1570	No	0.745921	7.7	8.6	-0.9	22	0.925532
Volasertib	No	0.876858	8.833	9.4	-0.5667	28	0.994505
Vorinostat	No	0.455766	8.885	11.1	-2.215	24.5	0.766721
VS-4718	No	0.176157	6.85	10.3	-3.45	13.5	0.57854
WEHI-539	No	0.662879	6.929	5.9	1.029	14.5	0.879353
XAV-939	No	0.217449	7.05	9.9	-2.85	15.5	0.60378
ZSTK474	No	0.012321	6	12	-6	5	0.30038
