# Supplementary material for: Patient cell drug profiling identifies p53-linked vulnerabilities in refractory lymphoid malignancies
Source: NPJ Precis Oncol. 2026 Jul 30;10:298. doi: 10.1038/s41698-026-01630-8 (PMC13424552; doi:10.1038/s41698-026-01630-8)
Supplement: Supplementary file 3 — Supplementary data 2 [file 41698_2026_1630_MOESM3_ESM.xlsx]

## Sheet: Blad1
Study-ID			DSA002	DSA003	DSA004	DSA007	DSA008	DSA009	DSA010	DSA011	DSA012	DSA015	DSA016	DSA017	DSA018	DSA019	DSA020	DSA021	DSA022	DSA023	DSA024	DSA025	DSA026	DSA027
Diagnosis			Pre-B-ALL	HSTCL	AITL	PTCL	LBCL 11q-aberration	T-ALL	DLBCL	MCL	Ph+ B-ALL	T-LBL	Ph+ B-ALL	MCL	CLL/Richter	AML	DLBCL	T-LBL	Pre-B-ALL	DLBCL	MCL	MCL	MCL	PTCL
Cell type			B-cell	T-cell	T-cell	T-cell	B-cell	T-cell	B-cell	B-cell	B-cell	T-cell	B-cell	B-cell	B-cell	Myeloid switch	B-cell	T-cell	B-cell	B-cell	B-cell	B-cell	B-cell	T-cell
p53?			Unknown	WT-p53	WT-p53	WT-p53	Aberrant-p53	WT-p53	Aberrant-p53	WT-p53	Unknown	Unknown	WT-p53	WT-p53	WT-p53	WT-p53	WT-p53	Aberrant-p53	Unknown	Aberrant-p53	Aberrant-p53	WT-p53	WT-p53	WT-p53
D. Immunomodulatory	Dexamethasone	Glucocorticoid, immunomodulatory agent	-0.02	-1.52	3.88	2.98	7.08	-2.33333	19.3	-2.53333	2.68	6.98	-1.52	17.28	19.95	-1.22	8.8	6.28	2.98	15.5333	1.1	-1.52	1.38	-1.52
A. Conv. Chemo	Cytarabine	Antimetabolite, interferes with DNA synthesis	-7.7	-9.9	-5.9	-7.6	-10	-8.76667	-5	-6.96667	-1.2	-7.6	-1.4	6.9	-6.99	-7	-6.8	-10	-6.6	-7.7	-6.1	n/a	n/a	n/a
A. Conv. Chemo	Oxaliplatin	Platinum-based antineoplastic agent	-6.28	-9.18	-3.98	-9.58	3.42	-11.3667	-6.075	-5.46667	-5.08	-7.08	-4.78	-3.88	-9.38	-7.78	-4.06667	-8.48	-9.58	-5.66667	-1.1	n/a	n/a	n/a
A. Conv. Chemo	Cisplatin	Platinum-based antineoplastic agent	-2.56	-3.46	0.44	-1.76	2.04	-6.83333	-0.025	-0.433333	-1.76	-3.16	-2.56	-3.36	-3.96	-5.16	0.366667	-0.16	-6.06	-2.35	-1.4	-6.26	0.54	-0.86
A. Conv. Chemo	Carboplatin	Platinum-based antineoplastic agent	-3.8	-3.8	-3.8	-3.8	-2.2	-3.3	-1.575	-0.7	-2.7	-3.8	-3.8	-3.8	-3.8	-3.8	-3.73333	-3.8	-3.8	-2.16667	-2.2	-2.6	4.5	7.8
A. Conv. Chemo	Etoposide	Topoisomerase II inhibitor	2.14	-4.06	11.94	-6.16	-3.96	-4.3	7.05	-2.6	-1.86	-2.16	-3.86	2.74	2.34	-6.26	3.83333	3.44	3.14	-1.35	-2.9	-6.26	-0.06	-2.66
A. Conv. Chemo	Gemcitabine	Antimetabolite; Nucleoside analog	-5.94	-5.14	3.86	-8.04	-7.94	-5.7	-4.525	-5	-2.44	-8.04	-3.84	8.16	-6.85	-4.94	1.13333	-2.14	-2.64	-4.78333	-4.8	-8.04	-5.54	-8.04
H. Metabolic modifier	Methotrexate	Antimetabolite; Anti-folate agent	n/a	-0.42	-0.42	-0.42	-0.32	-0.133333	-0.3	2.06667	-0.22	0.48	-0.42	0.28	n/a	-0.42	-0.633333	-0.42	-0.42	-0.216667	-0.2	-0.42	1.88	-0.42
A. Conv. Chemo	Mercaptopurine	Antimetabolite	0	0	0	0	1.1	0	0.1	0.6	0	0.1	0	0	0	0	1.1	9.8	0	0	0	0	3.5	1.5
A. Conv. Chemo	Fludarabine	Antimetabolite; Purine analog	-7.7	-7.4	-8.5	-7.9	-10.6	-11.8333	-6.475	-9.63333	-3.8	-9.3	-3.7	-6.7	-5	-8.9	-8.4	-10.6	-9.1	-9.18333	-7.1	-10.6	-5	-8.5
A. Conv. Chemo	Idarubicin	Topoisomerase II inhibitor	-2.06	-6.06	0.94	-13.86	-9.76	-8.1	-2.2	-9.1	-5.86	3.24	-2.26	-5.16	-4.06	-7.96	-2.56667	-11.36	-1.16	-11.1333	-7.8	-13.86	-3.86	-2.16
B. Kinase inhibitor	Imatinib	Abl, Kit, PDGFRB inhibitor	n/a	-0.44	-0.14	-0.44	-0.44	-0.566667	0.85	1.53333	5.76	2.26	-0.44	2.06	n/a	-0.44	2.26667	5.36	-0.24	-0.0333333	-0.8	1.76	-0.44	-0.44
B. Kinase inhibitor	Dasatinib	Abl, Src, Kit, EphR... Inhibitor	n/a	-2.8	0.4	-2.8	14.5	-2.43333	9.8	4.46667	-2.8	3.9	5.1	0.1	n/a	-2.8	9.23333	6.8	-2.8	14.1667	16.8	-2.8	-2.8	-2.8
B. Kinase inhibitor	Nilotinib	Abl inhibitor	n/a	0	0	0.1	0.2	0	0.2	2.2	7.2	0	0	0	n/a	0.1	0	0	0	0	0	n/a	0	0
B. Kinase inhibitor	Ponatinib	Broad TK inhibitor	-3.58	-3.68	-2.28	-3.78	10.02	-1.76667	9.7	1.73333	1.62	-2.28	7.22	-2.98	16.42	-3.78	-4.26667	-3.48	3.82	3.6	3	-3.78	-3.78	-3.78
B. Kinase inhibitor	Idelalisib	PI3K inhibitor, p110?-selective	n/a	-2.16	-1.56	-2.16	13.64	-2.63333	-0.55	5.76667	4.14	5.24	-2.16	-2.16	n/a	-2.16	-1.3	15.14	-2.16	13.6167	4.4	n/a	-2.16	-2.16
B. Kinase inhibitor	Serabelisib	PI3Kalpha selective inhibitor	n/a	-1.54	n/a	-1.54	2.96	n/a	1.6	n/a	n/a	3.46	-1.54	0.26	0.86	-1.54	9.26667	11.56	-1.54	5.36667	4	-1.54	-0.94	-1.54
B. Kinase inhibitor	Taselisib	PI3K alpha, delta, (gamma) selective inhibitor	3.6	-2.9	-1.2	-4.3	10.1	-3.83333	3	3.96667	0.5	10.5	-2	-4.3	8.9	-4.3	3.9	1.9	1.5	6.75	7.7	-4.3	-3.6	-4.3
B. Kinase inhibitor	Foretinib	MET, VEGFR2 inhibitor	-3.56	-4.46	-4.46	-4.46	-2.66	-4.23333	1.55	-4.23333	-4.46	-4.46	-4.46	-4.46	-0.56	-4.46	-5.2	4.64	-4.46	-2.78333	-3.7	-4.46	-3.76	-4.46
B. Kinase inhibitor	Afuresertib	AKT1-selective inhibitor	n/a	0.36	n/a	-2.14	1.96	n/a	0.875	n/a	n/a	-1.14	-2.34	-2.34	-2.34	1.36	1.56667	9.96	-2.34	3.31667	2.9	-2.34	-0.74	-0.24
B. Kinase inhibitor	NVP-BGT226	PI3K/mTOR inhibitor	n/a	-9.78	n/a	-8.18	6.72	n/a	14.175	n/a	n/a	3.12	-3.58	3.62	4.02	-5.58	-1.66667	0.12	5.62	6.85	6.3	-10.78	-0.28	-4.08
E. Differentiating/ epigenetic modifier	EPZ015666	PRMT5 inhibitor	n/a	-0.06	n/a	-0.06	-0.06	n/a	-0.05	n/a	n/a	0.34	-0.06	-0.06	-0.06	-0.06	-0.1	6.44	-0.06	-0.0166667	0	-0.06	-0.06	-0.06
B. Kinase inhibitor	Alisertib	Aurora A inhibitor	n/a	-5.62	-5.62	-5.62	-4.62	-2.6	0.225	-2.6	-5.62	-1.42	-5.62	-1.12	n/a	-5.62	6.4	7.48	-5.62	1.16667	2.2	-5.52	-5.62	-5.62
B. Kinase inhibitor	ASP3026	ALK inhibitor	n/a	-3.54	n/a	-4.04	-1.14	n/a	-0.875	n/a	n/a	2.66	-2.44	-2.84	0.36	-1.84	-5.3	-2.34	2.66	0.2	1.3	-4.04	-3.94	-3.44
B. Kinase inhibitor	AZD-6482	PI3Kbeta-selective inhibitor	n/a	-0.28	n/a	-0.28	5.72	n/a	1.25	n/a	n/a	2.42	0.32	-0.28	7.82	-0.28	12.7667	19.52	-0.18	14.1833	10.1	-0.28	-0.28	-0.28
B. Kinase inhibitor	AZD-8186	PI3Kbeta inhibitor	n/a	-0.26	n/a	-0.26	6.84	n/a	3.075	n/a	n/a	2.84	-0.26	-0.26	4.74	-0.26	1.2	0.24	-0.26	3.81667	6.1	1.64	-0.26	-0.26
B. Kinase inhibitor	BX-912	PDK1 inhib	n/a	-5.54	n/a	-4.54	2.56	n/a	1.275	n/a	n/a	1.06	-6.64	0.66	5.06	-4.34	1.73333	2.96	4.86	7.15	4.1	-7.04	-2.64	-4.64
B. Kinase inhibitor	CEP-37440	ALK inhibitor	n/a	-4.54	n/a	-6.24	0.96	n/a	2.2	n/a	n/a	-3.44	-5.84	-1.84	-0.94	-4.34	-6.76667	1.96	-5.84	-3.55	0.9	n/a	n/a	n/a
H. Metabolic modifier	Erastin	VDAC inhibitor, induces ferroptosis	n/a	-9.76	n/a	-9.96	-9.46	n/a	-9.125	n/a	n/a	-8.56	-9.96	-9.96	-9.96	-9.96	-9.46667	-9.96	-9.56	-7.88333	-7.9	-9.96	-9.46	-9.96
X. Other	NVP-LGK974	PORCN inhibitor	n/a	-1.3	n/a	-1.3	-1.3	n/a	-1.625	n/a	n/a	-1.3	-1.3	-1.3	-1.3	1.7	-0.633333	-1.3	-1.3	-1.61667	-1.6	-0.8	-1.3	0.8
B. Kinase inhibitor	Olmutinib	EGFR(L858R/T790M) inhibitor	n/a	-0.02	n/a	-0.02	-0.02	n/a	0.075	n/a	n/a	1.28	-0.02	-0.02	-0.02	-0.02	5.4	7.38	-0.02	6.18333	6.3	-0.02	-0.02	-0.02
E. Differentiating/ epigenetic modifier	PTC-209	BMI-1 inhibitor	n/a	-5.08	n/a	-5.08	1.72	n/a	2.5	n/a	n/a	-3.58	-2.28	-1.68	-3.48	-1.48	5.63333	3.12	-3.68	-0.7	-0.6	-5.08	-2.18	-5.08
E. Differentiating/ epigenetic modifier	Resminostat	HDAC1, 3, 6 inhibitor	n/a	-7.46	n/a	-4.96	7.24	n/a	3.1	n/a	n/a	2.64	-3.96	-2.56	-4.46	-6.36	-0.5	-0.46	2.84	-4.5	6.5	-9.76	-5.76	-9.76
B. Kinase inhibitor	TGX-221	PI3K beta selective inhibitor	n/a	-1.34	n/a	-1.64	5.56	n/a	1.8	n/a	n/a	2.56	-1.44	-1.64	8.66	-1.64	-1.43333	7.06	-1.54	8.46667	7.4	-1.64	-1.64	-1.64
G. Apoptotic modulator	A-1210477	MCL-1 inhibitor	n/a	0.56	n/a	5.86	13.36	n/a	8.625	n/a	n/a	8.36	6.66	11.86	9.56	6.06	4.03333	7.56	4.36	6.63333	9.6	-3.54	-4.04	-3.74
G. Apoptotic modulator	Venetoclax	Bcl-2-selective inhibitor	-1.1	-4.4	-2.4	-4.4	-4.4	9.33333	22.4	4.53333	5.1	-1.5	5.9	12.5	23	6.8	-5.06667	6.2	-4.4	24.1833	24	-0.1	-4.4	-2.7
G. Apoptotic modulator	Navitoclax	Bcl-2/Bcl-xL inhibitor	9.22	-8.58	-0.78	-8.58	-7.48	14.6333	19.425	-1.36667	10.82	11.02	-1.28	14.42	22.72	11.42	-5.63333	15.02	3.52	22.0333	20.5	7.12	-6.08	14.82
B. Kinase inhibitor	Bosutinib	Abl, Src inhibitor	n/a	-4.44	2.06	-5.14	3.86	-7.63333	-0.425	-2.73333	0.16	5.46	2.76	-3.94	n/a	-3.04	5.9	-1.14	2.56	3.75	5.9	n/a	-4.94	-7.74
B. Kinase inhibitor	Saracatinib	Src, Abl inhibitor	n/a	-2.02	-1.42	-2.02	5.68	-0.966667	5.4	1.93333	-2.02	3.68	0.58	-2.02	n/a	-2.02	-3.36667	6.68	-2.02	-0.85	-1.1	-2.02	0.28	2.18
G. Apoptotic modulator	A-1331852	Bcl-XL inhibitor	n/a	-2.26	n/a	0.64	-0.66	n/a	-2.125	n/a	n/a	14.64	7.14	3.84	-2.16	8.54	-1.66667	2.64	13.24	14.6167	8.1	n/a	n/a	n/a
B. Kinase inhibitor	A-419259	HCK and other SRC family kinase inhibitor	n/a	-0.18	n/a	-3.88	12.12	n/a	6.8	n/a	n/a	6.32	2.22	-0.18	18.42	0.02	-0.133333	-0.28	0.32	5.26667	15.4	n/a	n/a	n/a
G. Apoptotic modulator	A-1155463	BCL-XL inhibitor	n/a	-2.54	n/a	-3.34	11.26	n/a	1.25	n/a	n/a	17.16	7.56	12.76	-0.64	-3.64	-1.1	-2.04	3.96	13.5333	0.8	n/a	n/a	n/a
B. Kinase inhibitor	AZD1775	Wee1 inhibitor	n/a	-2.16	n/a	-6.86	1.54	n/a	2.125	n/a	n/a	2.44	n/a	8.24	1.34	n/a	7.76667	11.54	8.24	5.68333	6	n/a	n/a	n/a
B. Kinase inhibitor	Ibrutinib	Btk inhibitor	n/a	0	1.1	0	3.7	0	3.7	6.2	0.5	0.1	0	0	n/a	3.8	0	0	0	2.8	13.2	0	2.7	0
B. Kinase inhibitor	Acalabrutinib	BTK inhibitor	n/a	-0.1	n/a	-0.1	-0.1	n/a	-0.125	n/a	n/a	-0.1	-0.1	-0.1	12.9	-0.1	-0.133333	-0.1	-0.1	2.83333	3.2	0.3	-0.1	-0.1
D. Immunomodulatory	Methylprednisolone	Glucocorticoid, immunomodulatory agent	-2.3	-2.3	4.4	0.9	3.7	2.23333	14.75	3.23333	7.5	12.6	-2.3	4	19	-2.3	7.63333	0.4	7.3	15.5333	1.7	-2.3	-2.3	5.5
B. Kinase inhibitor	AZD0156	ATM inihibitor	n/a	-0.06	n/a	1.54	3.74	n/a	1.95	n/a	n/a	2.94	0.84	0.94	5.94	-0.06	8.1	7.84	-0.06	7.95	6.5	n/a	n/a	n/a
D. Immunomodulatory	Prednisolone	Glucocorticoid, immunomodulatory agent	0.7	-3	2.3	2.4	3.4	0.0666667	13.9	-0.333333	3.7	5.3	-3	-0.2	18.17	4.5	1.73333	1.3	5.4	10.4333	5.4	-3	-2	7
A. Conv. Chemo	Auranofin	Antirheumatic agent	1.34	-6.66	9.14	0.44	11.94	-2.43333	17.425	7.46667	-4.96	-2.46	2.04	8.54	5.81	-3.76	3.36667	-1.46	1.74	-0.65	11.5	n/a	n/a	n/a
E. Differentiating/ epigenetic modifier	Azacitidine	Nucleoside analog DNA methyl transferase inhibitor	1.14	-2.26	2.34	-2.26	2.24	-0.0333333	5.3	2.26667	3.24	6.84	2.14	4.74	5.27	1.14	10.9333	-0.86	-2.26	5.2	7.9	-2.26	-2.26	-2.26
